# Supplementary material for: Highly Efficient Blood Protein Analysis Using Membrane Purification Technique and Super-Hydrophobic SERS Platform for Precise Screening and Staging of Nasopharyngeal Carcinoma
Source: Nanomaterials (Basel). 2022 Aug 8;12(15):2724. doi: 10.3390/nano12152724 (PMC9370769; doi:10.3390/nano12152724)
Supplement: Supplementary file 1 [file nanomaterials-12-02724-s001.zip]

Archive with 1 entries (1 files):
- nanomaterials-1793384-supplementary.pdf
